# Supplementary material for: Novel Red Phosphor of Gd3+, Sm3+ co-Activated AgxGd((2−x)/3)−0.3−ySmyEu3+0.30☐(1−2x−2y)/3WO4 Scheelites for LED Lighting
Source: Materials (Basel). 2023 Jun 13;16(12):4350. doi: 10.3390/ma16124350 (PMC10303245; doi:10.3390/ma16124350)
Supplement: Supplementary file 1 [file materials-16-04350-s001.zip]

Archive with 1 entries (1 files):
- materials-2430200-supplementary.pdf
